# Supplementary material for: Bimodal Effect of NKG2A Blockade on Intratumoral and Systemic CD8 T Cell Response Induced by Cancer Vaccine
Source: Cancers (Basel). 2024 May 27;16(11):2036. doi: 10.3390/cancers16112036 (PMC11171001; doi:10.3390/cancers16112036)
Supplement: Supplementary file 1 [file cancers-16-02036-s001.zip]

Archive with 1 entries (1 files):
- cancers-3018562-supplementary.pdf
